# Supplementary material for: Potato tuber degradation is regulated by carbohydrate metabolism: Results of transcriptomic analysis
Source: Plant Direct. 2022 Jan 14;6(1):e379. doi: 10.1002/pld3.379 (PMC8758968; doi:10.1002/pld3.379)
Supplement: Supplementary file 3 — Data S1. Supporting Information [file PLD3-6-e379-s003.xls]

Category	GOID	Description	GeneRatio	BgRatio	pvalue	padj	geneID	geneName	Count
BP	GO:0005975	carbohydrate metabolic process	38/351	464/8119	9.55E-05	0.019190708	102601831/102583800/102595467/102581381/102577812/102580232/102599076/102598985/102580651/102585015/102584086/102582224/102588287/102589015/102581240/102577594/102581550/102577485/102589466/102588686/102594670/102579818/102584052/102603929/102605883/102597190/102587222/102594338/102598227/102581262/102577931/102578661/102577466/102586120/102595455/102581411/102580643/102582315	LOC102601831/LOC102583800/LOC102595467/LOC102581381/LOC102577812/LOC102580232/LOC102599076/LOC102598985/LOC102580651/LOC102585015/LOC102584086/LOC102582224/LOC102588287/LOC102589015/LOC102581240/SS16/LOC102581550/AMYA1/LOC102589466/LOC102588686/LOC102594670/LOC102579818/LOC102584052/LOC102603929/LOC102605883/LOC102597190/LOC102587222/LOC102594338/LOC102598227/LOC102581262/LOC102577931/LOC10257866…	38
BP	GO:0044262	cellular carbohydrate metabolic process	14/351	118/8119	0.000538585	0.054127764	102577812/102584086/102582224/102588287/102577594/102581550/102594670/102584052/102603929/102594338/102586120/102595455/102581411/102580643	LOC102577812/LOC102584086/LOC102582224/LOC102588287/SS16/LOC102581550/LOC102594670/LOC102584052/LOC102603929/LOC102594338/LOC102586120/LOC102595455/LOC102581411/LOC102580643	14
BP	GO:0006073	cellular glucan metabolic process	9/351	77/8119	0.00572734	0.230239049	102577812/102588287/102594670/102584052/102603929/102594338/102595455/102581411/102580643	LOC102577812/LOC102588287/LOC102594670/LOC102584052/LOC102603929/LOC102594338/LOC102595455/LOC102581411/LOC102580643	9
BP	GO:0044042	glucan metabolic process	9/351	77/8119	0.00572734	0.230239049	102577812/102588287/102594670/102584052/102603929/102594338/102595455/102581411/102580643	LOC102577812/LOC102588287/LOC102594670/LOC102584052/LOC102603929/LOC102594338/LOC102595455/LOC102581411/LOC102580643	9
BP	GO:0044264	cellular polysaccharide metabolic process	9/351	77/8119	0.00572734	0.230239049	102577812/102588287/102594670/102584052/102603929/102594338/102595455/102581411/102580643	LOC102577812/LOC102588287/LOC102594670/LOC102584052/LOC102603929/LOC102594338/LOC102595455/LOC102581411/LOC102580643	9
BP	GO:1901361	organic cyclic compound catabolic process	5/351	30/8119	0.008570105	0.28325614	102577709/102582835/102603473/102584485/102579798	LOC102577709/LOC102582835/LOC102603473/LOC102584485/LOC102579798	5
BP	GO:0019439	aromatic compound catabolic process	5/351	31/8119	0.009864642	0.28325614	102577709/102582835/102603473/102584485/102579798	LOC102577709/LOC102582835/LOC102603473/LOC102584485/LOC102579798	5
BP	GO:0005976	polysaccharide metabolic process	9/351	87/8119	0.012507588	0.314253145	102577812/102588287/102594670/102584052/102603929/102594338/102595455/102581411/102580643	LOC102577812/LOC102588287/LOC102594670/LOC102584052/LOC102603929/LOC102594338/LOC102595455/LOC102581411/LOC102580643	9
BP	GO:0044282	small molecule catabolic process	3/351	15/8119	0.02475058	0.552762957	102582224/102581550/102579798	LOC102582224/LOC102581550/LOC102579798	3
BP	GO:0009607	response to biotic stimulus	5/351	41/8119	0.03066863	0.616439467	102602597/102584942/102585263/102589222/102586380	LOC102602597/LOC102584942/LOC102585263/LOC102589222/LOC102586380	5
BP	GO:0046700	heterocycle catabolic process	4/351	29/8119	0.034723733	0.634497295	102577709/102582835/102603473/102584485	LOC102577709/LOC102582835/LOC102603473/LOC102584485	4
BP	GO:0044270	cellular nitrogen compound catabolic process	4/351	30/8119	0.038747368	0.649018407	102577709/102582835/102603473/102584485	LOC102577709/LOC102582835/LOC102603473/LOC102584485	4
BP	GO:0006950	response to stress	21/351	331/8119	0.049638	0.677614538	102578720/102602597/102584942/102585263/102589222/102592844/102577848/102597545/102604873/102585421/102584450/102604601/102577555/102602219/102586652/102599708/102583921/102577694/102586380/102603244/102583448	LOC102578720/LOC102602597/LOC102584942/LOC102585263/LOC102589222/LOC102592844/PPI2C1A/LOC102597545/LOC102604873/LOC102585421/LOC102584450/LOC102604601/LOC102577555/LOC102602219/LOC102586652/LOC102599708/LOC102583921/POPA/LOC102586380/LOC102603244/LOC102583448	21
BP	GO:1901605	alpha-amino acid metabolic process	5/351	47/8119	0.051006416	0.677614538	102599370/102596899/102603663/102595199/102579798	LOC102599370/LOC102596899/LOC102603663/LOC102595199/LOC102579798	5
BP	GO:0016053	organic acid biosynthetic process	7/351	79/8119	0.053939466	0.677614538	102590104/102596949/102599370/102596899/102603663/102601054/102595199	LOC102590104/LOC102596949/LOC102599370/LOC102596899/LOC102603663/LOC102601054/LOC102595199	7
BP	GO:0046394	carboxylic acid biosynthetic process	7/351	79/8119	0.053939466	0.677614538	102590104/102596949/102599370/102596899/102603663/102601054/102595199	LOC102590104/LOC102596949/LOC102599370/LOC102596899/LOC102603663/LOC102601054/LOC102595199	7
BP	GO:0008652	cellular amino acid biosynthetic process	5/351	49/8119	0.059190744	0.699843505	102599370/102596899/102603663/102601054/102595199	LOC102599370/LOC102596899/LOC102603663/LOC102601054/LOC102595199	5
BP	GO:0034655	nucleobase-containing compound catabolic process	3/351	22/8119	0.067160785	0.749962096	102577709/102582835/102603473	LOC102577709/LOC102582835/LOC102603473	3
BP	GO:1901607	alpha-amino acid biosynthetic process	4/351	37/8119	0.074005341	0.782898608	102599370/102596899/102603663/102595199	LOC102599370/LOC102596899/LOC102603663/LOC102595199	4
BP	GO:0006979	response to oxidative stress	8/351	106/8119	0.087561188	0.879989935	102578720/102592844/102604601/102602219/102586652/102583921/102577694/102583448	LOC102578720/LOC102592844/LOC102604601/LOC102602219/LOC102586652/LOC102583921/POPA/LOC102583448	8
BP	GO:0019751	polyol metabolic process	2/351	13/8119	0.106209548	0.99999252	102582224/102581550	LOC102582224/LOC102581550	2
BP	GO:0006066	alcohol metabolic process	2/351	14/8119	0.120504154	0.99999252	102582224/102581550	LOC102582224/LOC102581550	2
BP	GO:0006952	defense response	5/351	61/8119	0.122719616	0.99999252	102602597/102584942/102585263/102589222/102586380	LOC102602597/LOC102584942/LOC102585263/LOC102589222/LOC102586380	5
BP	GO:0044283	small molecule biosynthetic process	7/351	97/8119	0.125935369	0.99999252	102590104/102596949/102599370/102596899/102603663/102601054/102595199	LOC102590104/LOC102596949/LOC102599370/LOC102596899/LOC102603663/LOC102601054/LOC102595199	7
BP	GO:1901565	organonitrogen compound catabolic process	3/351	29/8119	0.128261686	0.99999252	102587337/102584485/102579798	LOC102587337/LOC102584485/LOC102579798	3
BP	GO:1901615	organic hydroxy compound metabolic process	2/351	16/8119	0.150339307	0.99999252	102582224/102581550	LOC102582224/LOC102581550	2
BP	GO:0005984	disaccharide metabolic process	3/351	32/8119	0.158838005	0.99999252	102584086/102577594/102586120	LOC102584086/SS16/LOC102586120	3
BP	GO:0034637	cellular carbohydrate biosynthetic process	5/351	68/8119	0.170027025	0.99999252	102577812/102584086/102584052/102586120/102581411	LOC102577812/LOC102584086/LOC102584052/LOC102586120/LOC102581411	5
BP	GO:0030001	metal ion transport	8/351	125/8119	0.172988316	0.99999252	102580981/102604030/102589108/102580640/102597591/102581614/102586151/102600600	LOC102580981/LOC102604030/LOC102589108/LOC102580640/LOC102597591/LOC102581614/LOC102586151/LOC102600600	8
BP	GO:1901136	carbohydrate derivative catabolic process	2/351	18/8119	0.181430981	0.99999252	102595467/102587337	LOC102595467/LOC102587337	2
BP	GO:0030243	cellulose metabolic process	3/351	35/8119	0.191364937	0.99999252	102577812/102584052/102581411	LOC102577812/LOC102584052/LOC102581411	3
BP	GO:0030244	cellulose biosynthetic process	3/351	35/8119	0.191364937	0.99999252	102577812/102584052/102581411	LOC102577812/LOC102584052/LOC102581411	3
BP	GO:0009311	oligosaccharide metabolic process	3/351	36/8119	0.202559783	0.99999252	102584086/102577594/102586120	LOC102584086/SS16/LOC102586120	3
BP	GO:0005992	trehalose biosynthetic process	2/351	20/8119	0.213354699	0.99999252	102584086/102586120	LOC102584086/LOC102586120	2
BP	GO:0044711	single-organism biosynthetic process	17/351	318/8119	0.214570052	0.99999252	102577812/102584086/102593672/102590104/102596949/102584052/102599370/102589647/102591473/102587419/102606141/102596899/102603663/102586120/102601054/102595199/102581411	LOC102577812/LOC102584086/LOC102593672/LOC102590104/LOC102596949/LOC102584052/LOC102599370/LOC102589647/LOC102591473/LOC102587419/LOC102606141/LOC102596899/LOC102603663/LOC102586120/LOC102601054/LOC102595199/LOC102581411	17
BP	GO:0016051	carbohydrate biosynthetic process	5/351	75/8119	0.223218398	0.99999252	102577812/102584086/102584052/102586120/102581411	LOC102577812/LOC102584086/LOC102584052/LOC102586120/LOC102581411	5
BP	GO:0005991	trehalose metabolic process	2/351	21/8119	0.22951322	0.99999252	102584086/102586120	LOC102584086/LOC102586120	2
BP	GO:0044723	single-organism carbohydrate metabolic process	8/351	137/8119	0.240846692	0.99999252	102577812/102584086/102582224/102577594/102581550/102584052/102586120/102581411	LOC102577812/LOC102584086/LOC102582224/SS16/LOC102581550/LOC102584052/LOC102586120/LOC102581411	8
BP	GO:0046351	disaccharide biosynthetic process	2/351	22/8119	0.245748464	0.99999252	102584086/102586120	LOC102584086/LOC102586120	2
BP	GO:0006629	lipid metabolic process	17/351	330/8119	0.260697936	0.99999252	102605882/102598099/novel.1459/102585794/102605260/102593672/102580462/102606096/102590104/102596949/102601381/102599373/102600103/102591473/102587419/102603740/102606141	LOC102605882/LOC102598099/-/LOC102585794/LOC102605260/LOC102593672/LOC102580462/LOC102606096/LOC102590104/LOC102596949/LOC102601381/LOC102599373/LOC102600103/LOC102591473/LOC102587419/LOC102603740/LOC102606141	17
BP	GO:0006520	cellular amino acid metabolic process	7/351	121/8119	0.268732556	0.99999252	102591304/102599370/102596899/102603663/102601054/102595199/102579798	LOC102591304/LOC102599370/LOC102596899/LOC102603663/LOC102601054/LOC102595199/LOC102579798	7
BP	GO:0009072	aromatic amino acid family metabolic process	2/351	24/8119	0.278305268	0.99999252	102599370/102579798	LOC102599370/LOC102579798	2
BP	GO:0006633	fatty acid biosynthetic process	2/351	25/8119	0.29456225	0.99999252	102590104/102596949	LOC102590104/LOC102596949	2
BP	GO:0000271	polysaccharide biosynthetic process	3/351	44/8119	0.296132166	0.99999252	102577812/102584052/102581411	LOC102577812/LOC102584052/LOC102581411	3
BP	GO:0009250	glucan biosynthetic process	3/351	44/8119	0.296132166	0.99999252	102577812/102584052/102581411	LOC102577812/LOC102584052/LOC102581411	3
BP	GO:0033692	cellular polysaccharide biosynthetic process	3/351	44/8119	0.296132166	0.99999252	102577812/102584052/102581411	LOC102577812/LOC102584052/LOC102581411	3
BP	GO:0051273	beta-glucan metabolic process	3/351	44/8119	0.296132166	0.99999252	102577812/102584052/102581411	LOC102577812/LOC102584052/LOC102581411	3
BP	GO:0051274	beta-glucan biosynthetic process	3/351	44/8119	0.296132166	0.99999252	102577812/102584052/102581411	LOC102577812/LOC102584052/LOC102581411	3
BP	GO:0044248	cellular catabolic process	8/351	146/8119	0.296741502	0.99999252	102577709/102582224/102587337/102582835/102581550/102603473/102584485/102579798	LOC102577709/LOC102582224/LOC102587337/LOC102582835/LOC102581550/LOC102603473/LOC102584485/LOC102579798	8
BP	GO:0044712	single-organism catabolic process	4/351	64/8119	0.299250434	0.99999252	102582224/102581550/102584485/102579798	LOC102582224/LOC102581550/LOC102584485/LOC102579798	4
BP	GO:0009312	oligosaccharide biosynthetic process	2/351	26/8119	0.310766425	0.99999252	102584086/102586120	LOC102584086/LOC102586120	2
BP	GO:0009628	response to abiotic stimulus	1/351	10/8119	0.357374578	0.99999252	102599708	LOC102599708	1
BP	GO:0016054	organic acid catabolic process	1/351	10/8119	0.357374578	0.99999252	102579798	LOC102579798	1
BP	GO:0042546	cell wall biogenesis	1/351	10/8119	0.357374578	0.99999252	102600020	LOC102600020	1
BP	GO:0046395	carboxylic acid catabolic process	1/351	10/8119	0.357374578	0.99999252	102579798	LOC102579798	1
BP	GO:0046434	organophosphate catabolic process	1/351	10/8119	0.357374578	0.99999252	102595467	LOC102595467	1
BP	GO:0009719	response to endogenous stimulus	4/351	70/8119	0.358722549	0.99999252	107060673/102599257/novel.426/102586871	LOC107060673/LOC102599257/-/LOC102586871	4
BP	GO:0009725	response to hormone	4/351	70/8119	0.358722549	0.99999252	107060673/102599257/novel.426/102586871	LOC107060673/LOC102599257/-/LOC102586871	4
BP	GO:0010033	response to organic substance	4/351	70/8119	0.358722549	0.99999252	107060673/102599257/novel.426/102586871	LOC107060673/LOC102599257/-/LOC102586871	4
BP	GO:0042221	response to chemical	8/351	158/8119	0.375158161	0.99999252	107060673/102583444/102599257/102599708/novel.426/102586871/102602252/102595362	LOC107060673/LOC102583444/LOC102599257/LOC102599708/-/LOC102586871/LOC102602252/LOC102595362	8
BP	GO:0005985	sucrose metabolic process	1/351	11/8119	0.385190772	0.99999252	102577594	SS16	1
BP	GO:0006778	porphyrin-containing compound metabolic process	1/351	11/8119	0.385190772	0.99999252	102584485	LOC102584485	1
BP	GO:0009064	glutamine family amino acid metabolic process	1/351	11/8119	0.385190772	0.99999252	102603663	LOC102603663	1
BP	GO:0009084	glutamine family amino acid biosynthetic process	1/351	11/8119	0.385190772	0.99999252	102603663	LOC102603663	1
BP	GO:0010035	response to inorganic substance	1/351	11/8119	0.385190772	0.99999252	102599708	LOC102599708	1
BP	GO:0072330	monocarboxylic acid biosynthetic process	2/351	31/8119	0.390171429	0.99999252	102590104/102596949	LOC102590104/LOC102596949	2
BP	GO:0006022	aminoglycan metabolic process	1/351	12/8119	0.411806219	0.99999252	102587337	LOC102587337	1
BP	GO:0006026	aminoglycan catabolic process	1/351	12/8119	0.411806219	0.99999252	102587337	LOC102587337	1
BP	GO:0006030	chitin metabolic process	1/351	12/8119	0.411806219	0.99999252	102587337	LOC102587337	1
BP	GO:0006032	chitin catabolic process	1/351	12/8119	0.411806219	0.99999252	102587337	LOC102587337	1
BP	GO:0006040	amino sugar metabolic process	1/351	12/8119	0.411806219	0.99999252	102587337	LOC102587337	1
BP	GO:0009664	plant-type cell wall organization	1/351	12/8119	0.411806219	0.99999252	102600020	LOC102600020	1
BP	GO:0016998	cell wall macromolecule catabolic process	1/351	12/8119	0.411806219	0.99999252	102587337	LOC102587337	1
BP	GO:0044036	cell wall macromolecule metabolic process	1/351	12/8119	0.411806219	0.99999252	102587337	LOC102587337	1
BP	GO:0046348	amino sugar catabolic process	1/351	12/8119	0.411806219	0.99999252	102587337	LOC102587337	1
BP	GO:0071669	plant-type cell wall organization or biogenesis	1/351	12/8119	0.411806219	0.99999252	102600020	LOC102600020	1
BP	GO:1901071	glucosamine-containing compound metabolic process	1/351	12/8119	0.411806219	0.99999252	102587337	LOC102587337	1
BP	GO:1901072	glucosamine-containing compound catabolic process	1/351	12/8119	0.411806219	0.99999252	102587337	LOC102587337	1
BP	GO:0006694	steroid biosynthetic process	1/351	13/8119	0.437272608	0.99999252	102593672	LOC102593672	1
BP	GO:0008610	lipid biosynthetic process	6/351	123/8119	0.441150408	0.99999252	102593672/102590104/102596949/102591473/102587419/102606141	LOC102593672/LOC102590104/LOC102596949/LOC102591473/LOC102587419/LOC102606141	6
BP	GO:1901575	organic substance catabolic process	9/351	192/8119	0.450669126	0.99999252	102577709/102595467/102582224/102587337/102582835/102581550/102603473/102584485/102579798	LOC102577709/LOC102595467/LOC102582224/LOC102587337/LOC102582835/LOC102581550/LOC102603473/LOC102584485/LOC102579798	9
BP	GO:0008202	steroid metabolic process	1/351	14/8119	0.461639412	0.99999252	102593672	LOC102593672	1
BP	GO:0044272	sulfur compound biosynthetic process	1/351	14/8119	0.461639412	0.99999252	102595199	LOC102595199	1
BP	GO:0009073	aromatic amino acid family biosynthetic process	1/351	15/8119	0.484953979	0.99999252	102599370	LOC102599370	1
BP	GO:0015074	DNA integration	2/351	38/8119	0.493758917	0.99999252	novel.1102/novel.1483	-/-	2
BP	GO:0044724	single-organism carbohydrate catabolic process	2/351	38/8119	0.493758917	0.99999252	102582224/102581550	LOC102582224/LOC102581550	2
BP	GO:0009056	catabolic process	9/351	202/8119	0.512058542	0.99999252	102577709/102595467/102582224/102587337/102582835/102581550/102603473/102584485/102579798	LOC102577709/LOC102595467/LOC102582224/LOC102587337/LOC102582835/LOC102581550/LOC102603473/LOC102584485/LOC102579798	9
BP	GO:0006631	fatty acid metabolic process	2/351	42/8119	0.547764271	0.99999252	102590104/102596949	LOC102590104/LOC102596949	2
BP	GO:0071804	cellular potassium ion transport	1/351	19/8119	0.568567476	0.99999252	102604030	LOC102604030	1
BP	GO:0071805	potassium ion transmembrane transport	1/351	19/8119	0.568567476	0.99999252	102604030	LOC102604030	1
BP	GO:0001522	pseudouridine synthesis	1/351	20/8119	0.587262886	0.99999252	102602144	LOC102602144	1
BP	GO:0007275	multicellular organism development	1/351	20/8119	0.587262886	0.99999252	102604813	LOC102604813	1
BP	GO:0032502	developmental process	1/351	20/8119	0.587262886	0.99999252	102604813	LOC102604813	1
BP	GO:0033013	tetrapyrrole metabolic process	1/351	20/8119	0.587262886	0.99999252	102584485	LOC102584485	1
BP	GO:0044707	single-multicellular organism process	1/351	20/8119	0.587262886	0.99999252	102604813	LOC102604813	1
BP	GO:0044767	single-organism developmental process	1/351	20/8119	0.587262886	0.99999252	102604813	LOC102604813	1
BP	GO:0048856	anatomical structure development	1/351	20/8119	0.587262886	0.99999252	102604813	LOC102604813	1
BP	GO:0019752	carboxylic acid metabolic process	10/351	239/8119	0.588846263	0.99999252	102590104/102596949/102591304/102599370/102579180/102596899/102603663/102601054/102595199/102579798	LOC102590104/LOC102596949/LOC102591304/LOC102599370/LOC102579180/LOC102596899/LOC102603663/LOC102601054/LOC102595199/LOC102579798	10
BP	GO:0006812	cation transport	9/351	216/8119	0.593988014	0.99999252	102580981/102604030/102589108/102580640/102597591/102581614/102586151/102582321/102600600	LOC102580981/LOC102604030/LOC102589108/LOC102580640/LOC102597591/LOC102581614/LOC102586151/LOC102582321/LOC102600600	9
BP	GO:0043436	oxoacid metabolic process	10/351	242/8119	0.604837047	0.99999252	102590104/102596949/102591304/102599370/102579180/102596899/102603663/102601054/102595199/102579798	LOC102590104/LOC102596949/LOC102591304/LOC102599370/LOC102579180/LOC102596899/LOC102603663/LOC102601054/LOC102595199/LOC102579798	10
BP	GO:0006813	potassium ion transport	1/351	21/8119	0.605150369	0.99999252	102604030	LOC102604030	1
BP	GO:0007017	microtubule-based process	3/351	72/8119	0.60793203	0.99999252	102585643/102600973/102600125	LOC102585643/LOC102600973/LOC102600125	3
BP	GO:0009733	response to auxin	2/351	47/8119	0.609413601	0.99999252	107060673/novel.426	LOC107060673/-	2
BP	GO:0006082	organic acid metabolic process	10/351	243/8119	0.610101078	0.99999252	102590104/102596949/102591304/102599370/102579180/102596899/102603663/102601054/102595199/102579798	LOC102590104/LOC102596949/LOC102591304/LOC102599370/LOC102579180/LOC102596899/LOC102603663/LOC102601054/LOC102595199/LOC102579798	10
BP	GO:0000003	reproduction	3/351	73/8119	0.617335615	0.99999252	102604813/102588800/102585590	LOC102604813/LOC102588800/LOC102585590	3
BP	GO:0022414	reproductive process	3/351	73/8119	0.617335615	0.99999252	102604813/102588800/102585590	LOC102604813/LOC102588800/LOC102585590	3
BP	GO:0044702	single organism reproductive process	3/351	73/8119	0.617335615	0.99999252	102604813/102588800/102585590	LOC102604813/LOC102588800/LOC102585590	3
BP	GO:0016052	carbohydrate catabolic process	2/351	48/8119	0.620949535	0.99999252	102582224/102581550	LOC102582224/LOC102581550	2
BP	GO:0015979	photosynthesis	2/351	49/8119	0.632221473	0.99999252	102579009/102578347	LOC102579009/LOC102578347	2
BP	GO:0006855	drug transmembrane transport	3/351	77/8119	0.653408083	0.99999252	102583444/102602252/102595362	LOC102583444/LOC102602252/LOC102595362	3
BP	GO:0015893	drug transport	3/351	77/8119	0.653408083	0.99999252	102583444/102602252/102595362	LOC102583444/LOC102602252/LOC102595362	3
BP	GO:0042493	response to drug	3/351	77/8119	0.653408083	0.99999252	102583444/102602252/102595362	LOC102583444/LOC102602252/LOC102595362	3
BP	GO:0016311	dephosphorylation	1/351	24/8119	0.654306036	0.99999252	102588806	LOC102588806	1
BP	GO:0009308	amine metabolic process	1/351	28/8119	0.710484936	0.99999252	102577731	CKX4	1
BP	GO:0006928	movement of cell or subcellular component	2/351	57/8119	0.713110216	0.99999252	102585643/102600125	LOC102585643/LOC102600125	2
BP	GO:0007018	microtubule-based movement	2/351	57/8119	0.713110216	0.99999252	102585643/102600125	LOC102585643/LOC102600125	2
BP	GO:0071554	cell wall organization or biogenesis	2/351	58/8119	0.722099907	0.99999252	102587337/102600020	LOC102587337/LOC102600020	2
BP	GO:0009057	macromolecule catabolic process	4/351	117/8119	0.751293257	0.99999252	102577709/102587337/102582835/102603473	LOC102577709/LOC102587337/LOC102582835/LOC102603473	4
BP	GO:0006790	sulfur compound metabolic process	1/351	34/8119	0.778146035	0.99999252	102595199	LOC102595199	1
BP	GO:0044265	cellular macromolecule catabolic process	3/351	94/8119	0.779224222	0.99999252	102577709/102582835/102603473	LOC102577709/LOC102582835/LOC102603473	3
BP	GO:0007049	cell cycle	1/351	35/8119	0.787777543	0.99999252	102588800	LOC102588800	1
BP	GO:0009451	RNA modification	1/351	37/8119	0.805807564	0.99999252	102602144	LOC102602144	1
BP	GO:0071103	DNA conformation change	1/351	37/8119	0.805807564	0.99999252	102584797	LOC102584797	1
BP	GO:0015711	organic anion transport	1/351	40/8119	0.830028749	0.99999252	102579853	LOC102579853	1
BP	GO:0015849	organic acid transport	1/351	40/8119	0.830028749	0.99999252	102579853	LOC102579853	1
BP	GO:0046488	phosphatidylinositol metabolic process	1/351	40/8119	0.830028749	0.99999252	102580462	LOC102580462	1
BP	GO:0046942	carboxylic acid transport	1/351	40/8119	0.830028749	0.99999252	102579853	LOC102579853	1
BP	GO:0044281	small molecule metabolic process	13/351	375/8119	0.832508997	0.99999252	102582224/102581550/102590104/102596949/102591304/102599370/102579180/102589647/102596899/102603663/102601054/102595199/102579798	LOC102582224/LOC102581550/LOC102590104/LOC102596949/LOC102591304/LOC102599370/LOC102579180/LOC102589647/LOC102596899/LOC102603663/LOC102601054/LOC102595199/LOC102579798	13
BP	GO:0045454	cell redox homeostasis	3/351	105/8119	0.838712931	0.99999252	107060503/102596305/102602270	LOC107060503/LOC102596305/LOC102602270	3
BP	GO:0006259	DNA metabolic process	6/351	194/8119	0.850730736	0.99999252	102577709/102582835/novel.1102/102603473/novel.1483/102584797	LOC102577709/LOC102582835/-/LOC102603473/-/LOC102584797	6
BP	GO:0006650	glycerophospholipid metabolic process	1/351	43/8119	0.851236407	0.99999252	102580462	LOC102580462	1
BP	GO:0019725	cellular homeostasis	3/351	108/8119	0.852331798	0.99999252	107060503/102596305/102602270	LOC107060503/LOC102596305/LOC102602270	3
BP	GO:0045229	external encapsulating structure organization	1/351	45/8119	0.863887324	0.99999252	102600020	LOC102600020	1
BP	GO:0071555	cell wall organization	1/351	45/8119	0.863887324	0.99999252	102600020	LOC102600020	1
BP	GO:0009165	nucleotide biosynthetic process	1/351	47/8119	0.875465206	0.99999252	102589647	LOC102589647	1
BP	GO:1901293	nucleoside phosphate biosynthetic process	1/351	47/8119	0.875465206	0.99999252	102589647	LOC102589647	1
BP	GO:0006457	protein folding	2/351	82/8119	0.875768395	0.99999252	102603244/102589418	LOC102603244/LOC102589418	2
BP	GO:0007165	signal transduction	6/351	205/8119	0.884265828	0.99999252	102587341/102579507/102585272/102586013/102602270/102580991	LOC102587341/LOC102579507/LOC102585272/LOC102586013/LOC102602270/LOC102580991	6
BP	GO:0023052	signaling	6/351	205/8119	0.884265828	0.99999252	102587341/102579507/102585272/102586013/102602270/102580991	LOC102587341/LOC102579507/LOC102585272/LOC102586013/LOC102602270/LOC102580991	6
BP	GO:0044700	single organism signaling	6/351	205/8119	0.884265828	0.99999252	102587341/102579507/102585272/102586013/102602270/102580991	LOC102587341/LOC102579507/LOC102585272/LOC102586013/LOC102602270/LOC102580991	6
BP	GO:0046486	glycerolipid metabolic process	1/351	50/8119	0.891016547	0.99999252	102580462	LOC102580462	1
BP	GO:0032787	monocarboxylic acid metabolic process	2/351	86/8119	0.892048431	0.99999252	102590104/102596949	LOC102590104/LOC102596949	2
BP	GO:0065008	regulation of biological quality	4/351	151/8119	0.897465063	0.99999252	102577731/107060503/102596305/102602270	CKX4/LOC107060503/LOC102596305/LOC102602270	4
BP	GO:0032501	multicellular organismal process	2/351	88/8119	0.899425664	0.99999252	102604813/102585590	LOC102604813/LOC102585590	2
BP	GO:0042592	homeostatic process	3/351	123/8119	0.906381527	0.99999252	107060503/102596305/102602270	LOC107060503/LOC102596305/LOC102602270	3
BP	GO:0006811	ion transport	10/351	330/8119	0.912106737	0.99999252	102580981/102604030/102589108/102579853/102580640/102597591/102581614/102586151/102582321/102600600	LOC102580981/LOC102604030/LOC102589108/LOC102579853/LOC102580640/LOC102597591/LOC102581614/LOC102586151/LOC102582321/LOC102600600	10
BP	GO:0006644	phospholipid metabolic process	1/351	57/8119	0.920181319	0.99999252	102580462	LOC102580462	1
BP	GO:0016567	protein ubiquitination	1/351	61/8119	0.933202307	0.99999252	102590618	LOC102590618	1
BP	GO:0032446	protein modification by small protein conjugation	1/351	62/8119	0.93611196	0.99999252	102590618	LOC102590618	1
BP	GO:0098655	cation transmembrane transport	1/351	62/8119	0.93611196	0.99999252	102604030	LOC102604030	1
BP	GO:0098660	inorganic ion transmembrane transport	1/351	62/8119	0.93611196	0.99999252	102604030	LOC102604030	1
BP	GO:0098662	inorganic cation transmembrane transport	1/351	62/8119	0.93611196	0.99999252	102604030	LOC102604030	1
BP	GO:0035556	intracellular signal transduction	1/351	64/8119	0.941557553	0.99999252	102602270	LOC102602270	1
BP	GO:0044255	cellular lipid metabolic process	3/351	142/8119	0.949002376	0.99999252	102580462/102590104/102596949	LOC102580462/LOC102590104/LOC102596949	3
BP	GO:0008037	cell recognition	1/351	68/8119	0.951099133	0.99999252	102585590	LOC102585590	1
BP	GO:0009856	pollination	1/351	68/8119	0.951099133	0.99999252	102585590	LOC102585590	1
BP	GO:0009875	pollen-pistil interaction	1/351	68/8119	0.951099133	0.99999252	102585590	LOC102585590	1
BP	GO:0044706	multi-multicellular organism process	1/351	68/8119	0.951099133	0.99999252	102585590	LOC102585590	1
BP	GO:0048544	recognition of pollen	1/351	68/8119	0.951099133	0.99999252	102585590	LOC102585590	1
BP	GO:0007154	cell communication	7/351	273/8119	0.955040163	0.99999252	102587341/102579507/102585272/102585590/102586013/102602270/102580991	LOC102587341/LOC102579507/LOC102585272/LOC102585590/LOC102586013/LOC102602270/LOC102580991	7
BP	GO:0051704	multi-organism process	1/351	72/8119	0.959086616	0.99999252	102585590	LOC102585590	1
BP	GO:0006820	anion transport	1/351	77/8119	0.967266227	0.99999252	102579853	LOC102579853	1
BP	GO:0015672	monovalent inorganic cation transport	1/351	79/8119	0.970061428	0.99999252	102604030	LOC102604030	1
BP	GO:0090407	organophosphate biosynthetic process	1/351	82/8119	0.973814244	0.99999252	102589647	LOC102589647	1
BP	GO:0034220	ion transmembrane transport	1/351	87/8119	0.97905538	0.99999252	102604030	LOC102604030	1
BP	GO:0022607	cellular component assembly	1/351	95/8119	0.98535276	0.99999252	102600020	LOC102600020	1
BP	GO:0070647	protein modification by small protein conjugation or removal	1/351	95/8119	0.98535276	0.99999252	102590618	LOC102590618	1
BP	GO:0051276	chromosome organization	1/351	97/8119	0.98660626	0.99999252	102584797	LOC102584797	1
BP	GO:0019637	organophosphate metabolic process	3/351	184/8119	0.987845711	0.99999252	102595467/102580462/102589647	LOC102595467/LOC102580462/LOC102589647	3
BP	GO:0051186	cofactor metabolic process	1/351	101/8119	0.988801385	0.99999252	102584485	LOC102584485	1
BP	GO:0044765	single-organism transport	5/351	261/8119	0.989753521	0.99999252	102583444/102604030/102579853/102602252/102595362	LOC102583444/LOC102604030/LOC102579853/LOC102602252/LOC102595362	5
BP	GO:0051716	cellular response to stimulus	6/351	299/8119	0.990930437	0.99999252	102587341/102579507/102585272/102586013/102602270/102580991	LOC102587341/LOC102579507/LOC102585272/LOC102586013/LOC102602270/LOC102580991	6
BP	GO:0009117	nucleotide metabolic process	1/351	106/8119	0.99104766	0.99999252	102589647	LOC102589647	1
BP	GO:1902578	single-organism localization	5/351	269/8119	0.992034953	0.99999252	102583444/102604030/102579853/102602252/102595362	LOC102583444/LOC102604030/LOC102579853/LOC102602252/LOC102595362	5
BP	GO:0006753	nucleoside phosphate metabolic process	1/351	111/8119	0.992844389	0.99999252	102589647	LOC102589647	1
BP	GO:0046907	intracellular transport	1/351	111/8119	0.992844389	0.99999252	102600448	LOC102600448	1
BP	GO:0051649	establishment of localization in cell	1/351	111/8119	0.992844389	0.99999252	102600448	LOC102600448	1
BP	GO:0006396	RNA processing	2/351	165/8119	0.994564174	0.99999252	102598686/102590276	LOC102598686/LOC102590276	2
BP	GO:0055086	nucleobase-containing small molecule metabolic process	1/351	125/8119	0.996181398	0.99999252	102589647	LOC102589647	1
BP	GO:0051641	cellular localization	1/351	126/8119	0.996349065	0.99999252	102600448	LOC102600448	1
BP	GO:0015031	protein transport	1/351	134/8119	0.99745134	0.99999252	102584459	LOC102584459	1
BP	GO:0015833	peptide transport	1/351	134/8119	0.99745134	0.99999252	102584459	LOC102584459	1
BP	GO:0042886	amide transport	1/351	134/8119	0.99745134	0.99999252	102584459	LOC102584459	1
BP	GO:0044085	cellular component biogenesis	1/351	135/8119	0.997563372	0.99999252	102600020	LOC102600020	1
BP	GO:0071702	organic substance transport	2/351	186/8119	0.997653074	0.99999252	102584459/102579853	LOC102584459/LOC102579853	2
BP	GO:1901135	carbohydrate derivative metabolic process	2/351	191/8119	0.99808222	0.99999252	102595467/102587337	LOC102595467/LOC102587337	2
BP	GO:0016192	vesicle-mediated transport	1/351	141/8119	0.998139627	0.99999252	102585202	LOC102585202	1
BP	GO:0045184	establishment of protein localization	1/351	141/8119	0.998139627	0.99999252	102584459	LOC102584459	1
BP	GO:0006996	organelle organization	1/351	146/8119	0.998514497	0.99999252	102584797	LOC102584797	1
BP	GO:0008104	protein localization	1/351	149/8119	0.998702201	0.99999252	102584459	LOC102584459	1
BP	GO:0033036	macromolecule localization	1/351	162/8119	0.999277684	0.99999252	102584459	LOC102584459	1
BP	GO:0071705	nitrogen compound transport	1/351	165/8119	0.999369129	0.99999252	102584459	LOC102584459	1
BP	GO:1901566	organonitrogen compound biosynthetic process	9/351	495/8119	0.999473774	0.99999252	107061375/102599370/102589647/102596899/102603663/102601054/102595199/102584866/102587160	LOC107061375/LOC102599370/LOC102589647/LOC102596899/LOC102603663/LOC102601054/LOC102595199/LOC102584866/LOC102587160	9
BP	GO:0006508	proteolysis	5/351	356/8119	0.999571287	0.99999252	102585555/102605850/102601025/102594919/102586762	LOC102585555/LOC102605850/LOC102601025/LOC102594919/LOC102586762	5
BP	GO:0016043	cellular component organization	2/351	247/8119	0.999808545	0.99999252	102600020/102584797	LOC102600020/LOC102584797	2
BP	GO:0071840	cellular component organization or biogenesis	2/351	287/8119	0.999964506	0.99999252	102600020/102584797	LOC102600020/LOC102584797	2
BP	GO:0006412	translation	3/351	349/8119	0.999978374	0.99999252	107061375/102584866/102587160	LOC107061375/LOC102584866/LOC102587160	3
BP	GO:0043043	peptide biosynthetic process	3/351	353/8119	0.999981617	0.99999252	107061375/102584866/102587160	LOC107061375/LOC102584866/LOC102587160	3
BP	GO:0043604	amide biosynthetic process	3/351	360/8119	0.999986177	0.99999252	107061375/102584866/102587160	LOC107061375/LOC102584866/LOC102587160	3
BP	GO:0006518	peptide metabolic process	3/351	362/8119	0.999987261	0.99999252	107061375/102584866/102587160	LOC107061375/LOC102584866/LOC102587160	3
BP	GO:0043603	cellular amide metabolic process	3/351	375/8119	0.99999252	0.99999252	107061375/102584866/102587160	LOC107061375/LOC102584866/LOC102587160	3
CC	GO:0048046	apoplast	6/78	33/2664	0.000306093	0.014386394	102588287/102594670/102603929/102594338/102595455/102580643	LOC102588287/LOC102594670/LOC102603929/LOC102594338/LOC102595455/LOC102580643	6
CC	GO:0005576	extracellular region	6/78	40/2664	0.000900889	0.021170897	102588287/102594670/102603929/102594338/102595455/102580643	LOC102588287/LOC102594670/LOC102603929/LOC102594338/LOC102595455/LOC102580643	6
CC	GO:0005618	cell wall	6/78	67/2664	0.012511919	0.147015043	102588287/102594670/102603929/102594338/102595455/102580643	LOC102588287/LOC102594670/LOC102603929/LOC102594338/LOC102595455/LOC102580643	6
CC	GO:0030312	external encapsulating structure	6/78	67/2664	0.012511919	0.147015043	102588287/102594670/102603929/102594338/102595455/102580643	LOC102588287/LOC102594670/LOC102603929/LOC102594338/LOC102595455/LOC102580643	6
CC	GO:0071944	cell periphery	6/78	120/2664	0.136523238	0.752913532	102588287/102594670/102603929/102594338/102595455/102580643	LOC102588287/LOC102594670/LOC102603929/LOC102594338/LOC102595455/LOC102580643	6
CC	GO:0009579	thylakoid	3/78	46/2664	0.150060407	0.752913532	102579009/102578347/novel.232	LOC102579009/LOC102578347/-	3
CC	GO:0044436	thylakoid part	3/78	46/2664	0.150060407	0.752913532	102579009/102578347/novel.232	LOC102579009/LOC102578347/-	3
CC	GO:0031966	mitochondrial membrane	2/78	30/2664	0.218600303	0.752913532	102583846/102579853	LOC102583846/LOC102579853	2
CC	GO:0005740	mitochondrial envelope	2/78	32/2664	0.240469093	0.752913532	102583846/102579853	LOC102583846/LOC102579853	2
CC	GO:0009538	photosystem I reaction center	1/78	10/2664	0.257457712	0.752913532	102578347	LOC102578347	1
CC	GO:0031225	anchored component of membrane	1/78	10/2664	0.257457712	0.752913532	102600020	LOC102600020	1
CC	GO:0005741	mitochondrial outer membrane	1/78	12/2664	0.300470369	0.752913532	102583846	LOC102583846	1
CC	GO:0031968	organelle outer membrane	1/78	12/2664	0.300470369	0.752913532	102583846	LOC102583846	1
CC	GO:0044429	mitochondrial part	2/78	39/2664	0.31733062	0.752913532	102583846/102579853	LOC102583846/LOC102579853	2
CC	GO:0009521	photosystem	2/78	41/2664	0.339080939	0.752913532	102579009/102578347	LOC102579009/LOC102578347	2
CC	GO:0015630	microtubule cytoskeleton	1/78	15/2664	0.36041792	0.752913532	102600973	LOC102600973	1
CC	GO:0034357	photosynthetic membrane	2/78	43/2664	0.360627692	0.752913532	102579009/102578347	LOC102579009/LOC102578347	2
CC	GO:0009522	photosystem I	1/78	16/2664	0.379250461	0.752913532	102578347	LOC102578347	1
CC	GO:0031967	organelle envelope	2/78	45/2664	0.381922223	0.752913532	102583846/102579853	LOC102583846/LOC102579853	2
CC	GO:0031975	envelope	2/78	45/2664	0.381922223	0.752913532	102583846/102579853	LOC102583846/LOC102579853	2
CC	GO:0005743	mitochondrial inner membrane	1/78	17/2664	0.39753538	0.752913532	102579853	LOC102579853	1
CC	GO:0019867	outer membrane	1/78	17/2664	0.39753538	0.752913532	102583846	LOC102583846	1
CC	GO:0009654	photosystem II oxygen evolving complex	1/78	18/2664	0.415288398	0.752913532	102579009	LOC102579009	1
CC	GO:0019866	organelle inner membrane	1/78	18/2664	0.415288398	0.752913532	102579853	LOC102579853	1
CC	GO:0019898	extrinsic component of membrane	1/78	18/2664	0.415288398	0.752913532	102579009	LOC102579009	1
CC	GO:0005739	mitochondrion	2/78	49/2664	0.423590207	0.752913532	102583846/102579853	LOC102583846/LOC102579853	2
CC	GO:1990204	oxidoreductase complex	1/78	19/2664	0.432524795	0.752913532	102579009	LOC102579009	1
CC	GO:0042651	thylakoid membrane	1/78	20/2664	0.449259413	0.754114015	102579009	LOC102579009	1
CC	GO:0009523	photosystem II	1/78	22/2664	0.481280601	0.772209539	102579009	LOC102579009	1
CC	GO:0005694	chromosome	2/78	56/2664	0.492899706	0.772209539	102582835/102584797	LOC102582835/LOC102584797	2
CC	GO:0031090	organelle membrane	2/78	71/2664	0.622815566	0.944268761	102583846/102579853	LOC102583846/LOC102579853	2
CC	GO:0044430	cytoskeletal part	1/78	37/2664	0.669490783	0.967493792	102600973	LOC102600973	1
CC	GO:0005856	cytoskeleton	1/78	38/2664	0.679304152	0.967493792	102600973	LOC102600973	1
CC	GO:0098805	whole membrane	1/78	43/2664	0.724217845	0.996856645	102583846	LOC102583846	1
CC	GO:0098588	bounding membrane of organelle	1/78	52/2664	0.789962497	0.996856645	102583846	LOC102583846	1
CC	GO:0098796	membrane protein complex	2/78	125/2664	0.889610361	0.996856645	102579009/102578347	LOC102579009/LOC102578347	2
CC	GO:1902494	catalytic complex	2/78	133/2664	0.909394792	0.996856645	102579009/102600973	LOC102579009/LOC102600973	2
CC	GO:0043228	non-membrane-bounded organelle	7/78	362/2664	0.922151874	0.996856645	107061375/102582835/102604271/102600973/102584866/102584797/102587160	LOC107061375/LOC102582835/LOC102604271/LOC102600973/LOC102584866/LOC102584797/LOC102587160	7
CC	GO:0043232	intracellular non-membrane-bounded organelle	7/78	362/2664	0.922151874	0.996856645	107061375/102582835/102604271/102600973/102584866/102584797/102587160	LOC107061375/LOC102582835/LOC102604271/LOC102600973/LOC102584866/LOC102584797/LOC102587160	7
CC	GO:0005634	nucleus	8/78	457/2664	0.970248552	0.996856645	102604457/102601498/102602068/102599257/102586871/107058273/102583957/102579824	LOC102604457/LOC102601498/LOC102602068/LOC102599257/LOC102586871/LOC107058273/LOC102583957/LOC102579824	8
CC	GO:0005840	ribosome	3/78	257/2664	0.985117452	0.996856645	107061375/102584866/102587160	LOC107061375/LOC102584866/LOC102587160	3
CC	GO:0043234	protein complex	4/78	318/2664	0.988250732	0.996856645	102579009/102578347/novel.232/102600973	LOC102579009/LOC102578347/-/LOC102600973	4
CC	GO:0044422	organelle part	3/78	278/2664	0.991315652	0.996856645	102583846/102600973/102579853	LOC102583846/LOC102600973/LOC102579853	3
CC	GO:0044446	intracellular organelle part	3/78	278/2664	0.991315652	0.996856645	102583846/102600973/102579853	LOC102583846/LOC102600973/LOC102579853	3
CC	GO:0030529	intracellular ribonucleoprotein complex	3/78	295/2664	0.994446025	0.996856645	107061375/102584866/102587160	LOC107061375/LOC102584866/LOC102587160	3
CC	GO:1990904	ribonucleoprotein complex	3/78	295/2664	0.994446025	0.996856645	107061375/102584866/102587160	LOC107061375/LOC102584866/LOC102587160	3
CC	GO:0044444	cytoplasmic part	6/78	471/2664	0.996856645	0.996856645	107061375/102577822/102583846/102579853/102584866/102587160	LOC107061375/LOC102577822/LOC102583846/LOC102579853/LOC102584866/LOC102587160	6
MF	GO:0004866	endopeptidase inhibitor activity	33/480	58/12777	2.31E-32	1.15E-30	novel.1180/102589278/102600487/102580870/102595908/102605262/102597758/102595246/102593157/102580584/102596248/102595571/novel.252/102604582/102599070/102594586/102577642/102577839/102594910/102577909/102577848/102577681/102597545/102592480/102604873/102585421/102604256/102584450/novel.248/102577555/novel.638/102592819/102606330	-/LOC102589278/LOC102600487/LOC102580870/LOC102595908/LOC102605262/LOC102597758/LOC102595246/LOC102593157/LOC102580584/LOC102596248/LOC102595571/-/LOC102604582/LOC102599070/LOC102594586/LOC102577642/LOC102577839/LOC102594910/LOC102577909/PPI2C1A/LOC102577	33
MF	GO:0030414	peptidase inhibitor activity	33/480	58/12777	2.31E-32	1.15E-30	novel.1180/102589278/102600487/102580870/102595908/102605262/102597758/102595246/102593157/102580584/102596248/102595571/novel.252/102604582/102599070/102594586/102577642/102577839/102594910/102577909/102577848/102577681/102597545/102592480/102604873/102585421/102604256/102584450/novel.248/102577555/novel.638/102592819/102606330	-/LOC102589278/LOC102600487/LOC102580870/LOC102595908/LOC102605262/LOC102597758/LOC102595246/LOC102593157/LOC102580584/LOC102596248/LOC102595571/-/LOC102604582/LOC102599070/LOC102594586/LOC102577642/LOC102577839/LOC102594910/LOC102577909/PPI2C1A/LOC102577	33
MF	GO:0061134	peptidase regulator activity	33/480	58/12777	2.31E-32	1.15E-30	novel.1180/102589278/102600487/102580870/102595908/102605262/102597758/102595246/102593157/102580584/102596248/102595571/novel.252/102604582/102599070/102594586/102577642/102577839/102594910/102577909/102577848/102577681/102597545/102592480/102604873/102585421/102604256/102584450/novel.248/102577555/novel.638/102592819/102606330	-/LOC102589278/LOC102600487/LOC102580870/LOC102595908/LOC102605262/LOC102597758/LOC102595246/LOC102593157/LOC102580584/LOC102596248/LOC102595571/-/LOC102604582/LOC102599070/LOC102594586/LOC102577642/LOC102577839/LOC102594910/LOC102577909/PPI2C1A/LOC102577	33
MF	GO:0061135	endopeptidase regulator activity	33/480	58/12777	2.31E-32	1.15E-30	novel.1180/102589278/102600487/102580870/102595908/102605262/102597758/102595246/102593157/102580584/102596248/102595571/novel.252/102604582/102599070/102594586/102577642/102577839/102594910/102577909/102577848/102577681/102597545/102592480/102604873/102585421/102604256/102584450/novel.248/102577555/novel.638/102592819/102606330	-/LOC102589278/LOC102600487/LOC102580870/LOC102595908/LOC102605262/LOC102597758/LOC102595246/LOC102593157/LOC102580584/LOC102596248/LOC102595571/-/LOC102604582/LOC102599070/LOC102594586/LOC102577642/LOC102577839/LOC102594910/LOC102577909/PPI2C1A/LOC102577	33
MF	GO:0004857	enzyme inhibitor activity	34/480	124/12777	1.67E-20	6.70E-19	novel.1180/102589278/102600487/102580870/102595908/102605262/102597758/102595246/102593157/102580584/102596248/102595571/novel.252/102604582/102599070/102594586/102577642/102577839/102594910/102577909/102577848/102577681/102597545/102592480/102604873/102585421/102604256/102584450/novel.248/102605501/102577555/novel.638/102592819/102606330	-/LOC102589278/LOC102600487/LOC102580870/LOC102595908/LOC102605262/LOC102597758/LOC102595246/LOC102593157/LOC102580584/LOC102596248/LOC102595571/-/LOC102604582/LOC102599070/LOC102594586/LOC102577642/LOC102577839/LOC102594910/LOC102577909/PPI2C1A/LOC102577	34
MF	GO:0098772	molecular function regulator	39/480	196/12777	5.37E-18	1.79E-16	novel.1180/102589278/102600487/102580870/102595908/102605262/102597758/102595246/102593157/102580584/102596248/102595571/novel.252/102602322/102604582/102599070/102594586/102577642/102577839/102594910/102577909/102577848/102590614/102577681/102597545/102592480/102604873/102585421/102604256/102584450/novel.248/102605501/102577555/novel.638/102605619/102592819/102600973/102606330/102589418	-/LOC102589278/LOC102600487/LOC102580870/LOC102595908/LOC102605262/LOC102597758/LOC102595246/LOC102593157/LOC102580584/LOC102596248/LOC102595571/-/LOC102602322/LOC102604582/LOC102599070/LOC102594586/LOC102577642/LOC102577839/LOC102594910/LOC102577909/PPI2	39
MF	GO:0030234	enzyme regulator activity	36/480	178/12777	6.15E-17	1.76E-15	novel.1180/102589278/102600487/102580870/102595908/102605262/102597758/102595246/102593157/102580584/102596248/102595571/novel.252/102604582/102599070/102594586/102577642/102577839/102594910/102577909/102577848/102577681/102597545/102592480/102604873/102585421/102604256/102584450/novel.248/102605501/102577555/novel.638/102605619/102592819/102606330/102589418	-/LOC102589278/LOC102600487/LOC102580870/LOC102595908/LOC102605262/LOC102597758/LOC102595246/LOC102593157/LOC102580584/LOC102596248/LOC102595571/-/LOC102604582/LOC102599070/LOC102594586/LOC102577642/LOC102577839/LOC102594910/LOC102577909/PPI2C1A/LOC102577	36
MF	GO:0004867	serine-type endopeptidase inhibitor activity	12/480	21/12777	1.49E-12	3.73E-11	novel.1180/102600487/102605262/novel.252/102577839/102577848/102597545/102604873/102585421/102584450/novel.248/102577555	-/LOC102600487/LOC102605262/-/LOC102577839/PPI2C1A/LOC102597545/LOC102604873/LOC102585421/LOC102584450/-/LOC102577555	12
MF	GO:0004553	hydrolase activity, hydrolyzing O-glycosyl compounds	30/480	269/12777	9.44E-08	2.10E-06	102601831/102583800/102581381/102580232/102599076/102598985/102580651/102588287/102589015/102581240/102587337/102577485/102589466/102588686/102594670/102579818/102603929/102605883/102597190/102587222/102594338/102581262/102577931/102578661/102579892/102577466/102595455/102580643/102582315/102588661	LOC102601831/LOC102583800/LOC102581381/LOC102580232/LOC102599076/LOC102598985/LOC102580651/LOC102588287/LOC102589015/LOC102581240/LOC102587337/AMYA1/LOC102589466/LOC102588686/LOC102594670/LOC102579818/LOC102603929/LOC102605883/LOC102597190/LOC102587222/LOC102594338/LOC102581262/LOC102577931/LOC102578661/LOC102579892/LOC102577466/LOC102595455/LOC102580643/LOC102582315/LOC102588661	30
MF	GO:0016798	hydrolase activity, acting on glycosyl bonds	30/480	286/12777	3.63E-07	7.27E-06	102601831/102583800/102581381/102580232/102599076/102598985/102580651/102588287/102589015/102581240/102587337/102577485/102589466/102588686/102594670/102579818/102603929/102605883/102597190/102587222/102594338/102581262/102577931/102578661/102579892/102577466/102595455/102580643/102582315/102588661	LOC102601831/LOC102583800/LOC102581381/LOC102580232/LOC102599076/LOC102598985/LOC102580651/LOC102588287/LOC102589015/LOC102581240/LOC102587337/AMYA1/LOC102589466/LOC102588686/LOC102594670/LOC102579818/LOC102603929/LOC102605883/LOC102597190/LOC102587222/LOC102594338/LOC102581262/LOC102577931/LOC102578661/LOC102579892/LOC102577466/LOC102595455/LOC102580643/LOC102582315/LOC102588661	30
MF	GO:0001071	nucleic acid binding transcription factor activity	33/480	418/12777	4.62E-05	0.000769422	102579405/102604457/102601498/102586812/102593983/102599976/102579231/102594056/102581711/102583045/102579619/102578564/102589465/102589795/107058148/102589263/102601547/102605073/102604092/102606174/102582089/102583689/102584586/102605179/102586959/102591238/102605299/102577707/102579681/107058273/102577439/102595271/102585456	LOC102579405/LOC102604457/LOC102601498/LOC102586812/LOC102593983/LOC102599976/LOC102579231/LOC102594056/LOC102581711/LOC102583045/LOC102579619/LOC102578564/LOC102589465/LOC102589795/LOC107058148/LOC102589263/LOC102601547/LOC102605073/LOC102604092/LOC102606174/LOC102582089/LOC102583689/LOC102584586/LOC102605179/LOC102586959/LOC102591238/LOC102605299/CBF3/LOC102579681/LOC107058273/LOC102577439/LOC1…	33
MF	GO:0003700	transcription factor activity, sequence-specific DNA binding	33/480	418/12777	4.62E-05	0.000769422	102579405/102604457/102601498/102586812/102593983/102599976/102579231/102594056/102581711/102583045/102579619/102578564/102589465/102589795/107058148/102589263/102601547/102605073/102604092/102606174/102582089/102583689/102584586/102605179/102586959/102591238/102605299/102577707/102579681/107058273/102577439/102595271/102585456	LOC102579405/LOC102604457/LOC102601498/LOC102586812/LOC102593983/LOC102599976/LOC102579231/LOC102594056/LOC102581711/LOC102583045/LOC102579619/LOC102578564/LOC102589465/LOC102589795/LOC107058148/LOC102589263/LOC102601547/LOC102605073/LOC102604092/LOC102606174/LOC102582089/LOC102583689/LOC102584586/LOC102605179/LOC102586959/LOC102591238/LOC102605299/CBF3/LOC102579681/LOC107058273/LOC102577439/LOC1…	33
MF	GO:0016701	oxidoreductase activity, acting on single donors with incorporation of molecular oxygen	8/480	51/12777	0.000574447	0.008837643	102602192/102577615/102602528/102598541/102582224/102581550/102582713/102579798	LOC102602192/LOC102577615/LOC102602528/LOC102598541/LOC102582224/LOC102581550/LOC102582713/LOC102579798	8
MF	GO:0005506	iron ion binding	32/480	478/12777	0.001128206	0.016117223	102595151/102602364/102595891/102584249/102599544/102594889/102582224/102597031/102581550/102602556/102590239/102578406/102582293/102588225/102591684/102600729/102585085/102591473/102587419/102600403/102592482/102582604/102606141/102606401/102593273/102587697/102595896/102595268/102587068/102577568/102595041/102598105	LOC102595151/LOC102602364/LOC102595891/LOC102584249/LOC102599544/LOC102594889/LOC102582224/LOC102597031/LOC102581550/LOC102602556/LOC102590239/LOC102578406/LOC102582293/LOC102588225/LOC102591684/LOC102600729/LOC102585085/LOC102591473/LOC102587419/LOC102600403/LOC102592482/LOC102582604/LOC102606141/LOC102606401/LOC102593273/LOC102587697/LOC102595896/LOC102595268/LOC102587068/LOC102577568/LOC102595…	32
MF	GO:0016762	xyloglucan:xyloglucosyl transferase activity	6/480	33/12777	0.001271466	0.016952886	102588287/102594670/102603929/102594338/102595455/102580643	LOC102588287/LOC102594670/LOC102603929/LOC102594338/LOC102595455/LOC102580643	6
MF	GO:0016702	oxidoreductase activity, acting on single donors with incorporation of molecular oxygen, incorporation of two atoms of oxygen	6/480	41/12777	0.004007347	0.050091837	102602192/102577615/102602528/102598541/102582713/102579798	LOC102602192/LOC102577615/LOC102602528/LOC102598541/LOC102582713/LOC102579798	6
MF	GO:0051213	dioxygenase activity	6/480	43/12777	0.005101465	0.06001724	102602192/102577615/102602528/102598541/102582713/102579798	LOC102602192/LOC102577615/LOC102602528/LOC102598541/LOC102582713/LOC102579798	6
MF	GO:0005509	calcium ion binding	14/480	176/12777	0.006605329	0.069386068	102598404/102603669/102579009/102590362/102587485/102577485/102603332/102604005/102598672/102586975/102601367/102579892/102587762/102584226	LOC102598404/LOC102603669/LOC102579009/LOC102590362/LOC102587485/AMYA1/LOC102603332/LOC102604005/LOC102598672/LOC102586975/LOC102601367/LOC102579892/LOC102587762/LOC102584226	14
MF	GO:0005088	Ras guanyl-nucleotide exchange factor activity	3/480	11/12777	0.006938607	0.069386068	102602322/102590614/102600973	LOC102602322/LOC102590614/LOC102600973	3
MF	GO:0005089	Rho guanyl-nucleotide exchange factor activity	3/480	11/12777	0.006938607	0.069386068	102602322/102590614/102600973	LOC102602322/LOC102590614/LOC102600973	3
MF	GO:0016705	oxidoreductase activity, acting on paired donors, with incorporation or reduction of molecular oxygen	29/480	483/12777	0.008721467	0.083061587	102595151/102602364/102595891/102584249/102599544/102594889/102597031/102600780/102602556/102590239/102578406/102582293/102588225/102584151/102591684/102600729/102585085/102600403/102592482/102582604/102606401/102593273/102587697/102595896/102595268/102587068/102577568/102595041/102598105	LOC102595151/LOC102602364/LOC102595891/LOC102584249/LOC102599544/LOC102594889/LOC102597031/LOC102600780/LOC102602556/LOC102590239/LOC102578406/LOC102582293/LOC102588225/LOC102584151/LOC102591684/LOC102600729/LOC102585085/LOC102600403/LOC102592482/LOC102582604/LOC102606401/LOC102593273/LOC102587697/LOC102595896/LOC102595268/LOC102587068/LOC102577568/LOC102595041/LOC102598105	29
MF	GO:0016757	transferase activity, transferring glycosyl groups	28/480	471/12777	0.011175473	0.098515968	102577812/102590427/102585382/102594832/102604175/102588287/102577594/102590341/102586546/102594670/107061904/107061899/102603929/102589307/107061908/102587964/107062310/102584161/102593972/102594338/107059142/102604098/102596899/102593702/102595455/102581411/102580643/102582853	LOC102577812/LOC102590427/LOC102585382/LOC102594832/LOC102604175/LOC102588287/SS16/LOC102590341/LOC102586546/LOC102594670/LOC107061904/LOC107061899/LOC102603929/LOC102589307/LOC107061908/LOC102587964/LOC107062310/LOC102584161/LOC102593972/LOC102594338/LOC107059142/LOC102604098/LOC102596899/LOC102593702/LOC102595455/LOC102581411/LOC102580643/LOC102582853	28
MF	GO:0043565	sequence-specific DNA binding	13/480	169/12777	0.011329336	0.098515968	102604457/102601498/102581711/102583045/102579024/102589263/102605073/102604092/102582089/102584586/102605179/102586959/102579681	LOC102604457/LOC102601498/LOC102581711/LOC102583045/LOC102579024/LOC102589263/LOC102605073/LOC102604092/LOC102582089/LOC102584586/LOC102605179/LOC102586959/LOC102579681	13
MF	GO:0008146	sulfotransferase activity	3/480	14/12777	0.014077499	0.112619995	107060864/107060861/102602057	LOC107060864/LOC107060861/LOC102602057	3
MF	GO:0016782	transferase activity, transferring sulfur-containing groups	3/480	14/12777	0.014077499	0.112619995	107060864/107060861/102602057	LOC107060864/LOC107060861/LOC102602057	3
MF	GO:0045735	nutrient reservoir activity	5/480	39/12777	0.014716992	0.113207628	102598169/102586528/102585861/102585188/102584547	LOC102598169/LOC102586528/LOC102585861/LOC102585188/LOC102584547	5
MF	GO:0016758	transferase activity, transferring hexosyl groups	23/480	394/12777	0.024448166	0.181097526	102577812/102585382/102594832/102604175/102588287/102577594/102586546/102594670/107061904/107061899/102603929/107061908/102587964/107062310/102584161/102593972/102594338/107059142/102604098/102595455/102581411/102580643/102582853	LOC102577812/LOC102585382/LOC102594832/LOC102604175/LOC102588287/SS16/LOC102586546/LOC102594670/LOC107061904/LOC107061899/LOC102603929/LOC107061908/LOC102587964/LOC107062310/LOC102584161/LOC102593972/LOC102594338/LOC107059142/LOC102604098/LOC102595455/LOC102581411/LOC102580643/LOC102582853	23
MF	GO:0005085	guanyl-nucleotide exchange factor activity	3/480	18/12777	0.028247313	0.201766518	102602322/102590614/102600973	LOC102602322/LOC102590614/LOC102600973	3
MF	GO:0004650	polygalacturonase activity	4/480	32/12777	0.030782735	0.212294723	102601831/102580232/102581240/102582315	LOC102601831/LOC102580232/LOC102581240/LOC102582315	4
MF	GO:0004601	peroxidase activity	9/480	118/12777	0.033575108	0.223834055	102578720/102592844/102604601/102602219/102586652/102583921/102577694/102598238/102583448	LOC102578720/LOC102592844/LOC102604601/LOC102602219/LOC102586652/LOC102583921/POPA/LOC102598238/LOC102583448	9
MF	GO:0016684	oxidoreductase activity, acting on peroxide as acceptor	9/480	120/12777	0.036814738	0.23751444	102578720/102592844/102604601/102602219/102586652/102583921/102577694/102598238/102583448	LOC102578720/LOC102592844/LOC102604601/LOC102602219/LOC102586652/LOC102583921/POPA/LOC102598238/LOC102583448	9
MF	GO:0004519	endonuclease activity	4/480	36/12777	0.044892962	0.28058101	102577709/102603473/102598686/102590276	LOC102577709/LOC102603473/LOC102598686/LOC102590276	4
MF	GO:0016209	antioxidant activity	9/480	127/12777	0.049818685	0.296584734	102578720/102592844/102604601/102602219/102586652/102583921/102577694/102598238/102583448	LOC102578720/LOC102592844/LOC102604601/LOC102602219/LOC102586652/LOC102583921/POPA/LOC102598238/LOC102583448	9
MF	GO:0005544	calcium-dependent phospholipid binding	2/480	10/12777	0.051902328	0.296584734	102598404/102586975	LOC102598404/LOC102586975	2
MF	GO:0016679	oxidoreductase activity, acting on diphenols and related substances as donors	2/480	10/12777	0.051902328	0.296584734	102605738/102577727	LOC102605738/PPO	2
MF	GO:0004525	ribonuclease III activity	2/480	13/12777	0.083583045	0.451800243	102598686/102590276	LOC102598686/LOC102590276	2
MF	GO:0032296	double-stranded RNA-specific ribonuclease activity	2/480	13/12777	0.083583045	0.451800243	102598686/102590276	LOC102598686/LOC102590276	2
MF	GO:0016891	endoribonuclease activity, producing 5'-phosphomonoesters	2/480	14/12777	0.095167303	0.488037449	102598686/102590276	LOC102598686/LOC102590276	2
MF	GO:0016893	endonuclease activity, active with either ribo- or deoxyribonucleic acids and producing 5'-phosphomonoesters	2/480	14/12777	0.095167303	0.488037449	102598686/102590276	LOC102598686/LOC102590276	2
MF	GO:0050660	flavin adenine dinucleotide binding	7/480	106/12777	0.103934251	0.51035919	102577731/102604287/102594245/102600780/102579351/102599541/102584151	CKX4/LOC102604287/LOC102594245/LOC102600780/LOC102579351/LOC102599541/LOC102584151	7
MF	GO:0016763	transferase activity, transferring pentosyl groups	2/480	15/12777	0.10717543	0.51035919	102590341/102596899	LOC102590341/LOC102596899	2
MF	GO:0051087	chaperone binding	2/480	15/12777	0.10717543	0.51035919	102592057/102589418	LOC102592057/LOC102589418	2
MF	GO:0016866	intramolecular transferase activity	3/480	34/12777	0.134246605	0.53806482	102585015/102584052/102602144	LOC102585015/LOC102584052/LOC102602144	3
MF	GO:0016614	oxidoreductase activity, acting on CH-OH group of donors	8/480	136/12777	0.13991987	0.53806482	102577731/102595467/102604287/102594245/102593672/102599541/102601054/102590919	CKX4/LOC102595467/LOC102604287/LOC102594245/LOC102593672/LOC102599541/LOC102601054/LOC102590919	8
MF	GO:0004888	transmembrane signaling receptor activity	2/480	18/12777	0.145277501	0.53806482	102604448/102578768	LOC102604448/LOC102578768	2
MF	GO:0004970	ionotropic glutamate receptor activity	2/480	18/12777	0.145277501	0.53806482	102604448/102578768	LOC102604448/LOC102578768	2
MF	GO:0005230	extracellular ligand-gated ion channel activity	2/480	18/12777	0.145277501	0.53806482	102604448/102578768	LOC102604448/LOC102578768	2
MF	GO:0008066	glutamate receptor activity	2/480	18/12777	0.145277501	0.53806482	102604448/102578768	LOC102604448/LOC102578768	2
MF	GO:0015276	ligand-gated ion channel activity	2/480	18/12777	0.145277501	0.53806482	102604448/102578768	LOC102604448/LOC102578768	2
MF	GO:0022824	transmitter-gated ion channel activity	2/480	18/12777	0.145277501	0.53806482	102604448/102578768	LOC102604448/LOC102578768	2
MF	GO:0022834	ligand-gated channel activity	2/480	18/12777	0.145277501	0.53806482	102604448/102578768	LOC102604448/LOC102578768	2
MF	GO:0022835	transmitter-gated channel activity	2/480	18/12777	0.145277501	0.53806482	102604448/102578768	LOC102604448/LOC102578768	2
MF	GO:0030594	neurotransmitter receptor activity	2/480	18/12777	0.145277501	0.53806482	102604448/102578768	LOC102604448/LOC102578768	2
MF	GO:0099600	transmembrane receptor activity	2/480	18/12777	0.145277501	0.53806482	102604448/102578768	LOC102604448/LOC102578768	2
MF	GO:0004499	N,N-dimethylaniline monooxygenase activity	2/480	21/12777	0.185636712	0.67504259	102600780/102584151	LOC102600780/LOC102584151	2
MF	GO:0016709	oxidoreductase activity, acting on paired donors, with incorporation or reduction of molecular oxygen, NAD(P)H as one donor, and incorporation of one atom of oxygen	2/480	24/12777	0.227316982	0.811846363	102600780/102584151	LOC102600780/LOC102584151	2
MF	GO:0004521	endoribonuclease activity	2/480	25/12777	0.241368056	0.832303643	102598686/102590276	LOC102598686/LOC102590276	2
MF	GO:0016879	ligase activity, forming carbon-nitrogen bonds	2/480	25/12777	0.241368056	0.832303643	102589647/102603663	LOC102589647/LOC102603663	2
MF	GO:0005507	copper ion binding	3/480	46/12777	0.248631324	0.842818049	102588101/102597748/102600563	LOC102588101/LOC102597748/LOC102600563	3
MF	GO:0016853	isomerase activity	6/480	115/12777	0.26394683	0.85574007	102585015/102577822/102584052/102592573/102602144/102584797	LOC102585015/LOC102577822/LOC102584052/LOC102592573/LOC102602144/LOC102584797	6
MF	GO:0010333	terpene synthase activity	3/480	48/12777	0.269070836	0.85574007	102595695/102580792/102602070	PVS4/LOC102580792/LOC102602070	3
MF	GO:0035251	UDP-glucosyltransferase activity	3/480	48/12777	0.269070836	0.85574007	102577812/102577594/102581411	LOC102577812/SS16/LOC102581411	3
MF	GO:0022836	gated channel activity	2/480	27/12777	0.269558122	0.85574007	102604448/102578768	LOC102604448/LOC102578768	2
MF	GO:0046527	glucosyltransferase activity	3/480	49/12777	0.279362481	0.873007753	102577812/102577594/102581411	LOC102577812/SS16/LOC102581411	3
MF	GO:0016759	cellulose synthase activity	2/480	29/12777	0.297723188	0.902191477	102577812/102581411	LOC102577812/LOC102581411	2
MF	GO:0016760	cellulose synthase (UDP-forming) activity	2/480	29/12777	0.297723188	0.902191477	102577812/102581411	LOC102577812/LOC102581411	2
MF	GO:0050662	coenzyme binding	10/480	218/12777	0.304229079	0.908146504	102577731/102595467/102604287/102577923/102594245/102600780/102579351/102599541/102584151/102590919	CKX4/LOC102595467/LOC102604287/LOC102577923/LOC102594245/LOC102600780/LOC102579351/LOC102599541/LOC102584151/LOC102590919	10
MF	GO:0016838	carbon-oxygen lyase activity, acting on phosphates	3/480	52/12777	0.310417836	0.912993636	102595695/102580792/102602070	PVS4/LOC102580792/LOC102602070	3
MF	GO:0016868	intramolecular transferase activity, phosphotransferases	1/480	10/12777	0.318221899	0.917425782	102585015	LOC102585015	1
MF	GO:0004497	monooxygenase activity	2/480	31/12777	0.325713989	0.917425782	102600780/102584151	LOC102600780/LOC102584151	2
MF	GO:0050661	NADP binding	2/480	31/12777	0.325713989	0.917425782	102600780/102584151	LOC102600780/LOC102584151	2
MF	GO:0016835	carbon-oxygen lyase activity	4/480	78/12777	0.336743395	0.917425782	102595695/102580792/102602070/102599370	PVS4/LOC102580792/LOC102602070/LOC102599370	4
MF	GO:0004540	ribonuclease activity	2/480	33/12777	0.353403323	0.917425782	102598686/102590276	LOC102598686/LOC102590276	2
MF	GO:0005543	phospholipid binding	2/480	33/12777	0.353403323	0.917425782	102598404/102586975	LOC102598404/LOC102586975	2
MF	GO:0004518	nuclease activity	4/480	80/12777	0.353950272	0.917425782	102577709/102603473/102598686/102590276	LOC102577709/LOC102603473/LOC102598686/LOC102590276	4
MF	GO:0004674	protein serine/threonine kinase activity	2/480	34/12777	0.367100618	0.917425782	102585590/102585791	LOC102585590/LOC102585791	2
MF	GO:0038023	signaling receptor activity	2/480	34/12777	0.367100618	0.917425782	102604448/102578768	LOC102604448/LOC102578768	2
MF	GO:0004568	chitinase activity	1/480	12/12777	0.368525645	0.917425782	102587337	LOC102587337	1
MF	GO:0016624	oxidoreductase activity, acting on the aldehyde or oxo group of donors, disulfide as acceptor	1/480	12/12777	0.368525645	0.917425782	102582020	LOC102582020	1
MF	GO:0004872	receptor activity	2/480	35/12777	0.380683617	0.917425782	102604448/102578768	LOC102604448/LOC102578768	2
MF	GO:0060089	molecular transducer activity	2/480	35/12777	0.380683617	0.917425782	102604448/102578768	LOC102604448/LOC102578768	2
MF	GO:0060589	nucleoside-triphosphatase regulator activity	2/480	35/12777	0.380683617	0.917425782	102605619/102589418	LOC102605619/LOC102589418	2
MF	GO:0016746	transferase activity, transferring acyl groups	9/480	208/12777	0.3807317	0.917425782	102586256/102590104/102602068/102580599/102596949/102590312/102598882/102577559/102595199	LOC102586256/LOC102590104/LOC102602068/LOC102580599/LOC102596949/LOC102590312/LOC102598882/LOC102577559/LOC102595199	9
MF	GO:0016298	lipase activity	1/480	13/12777	0.392270861	0.919572771	102603740	LOC102603740	1
MF	GO:0016645	oxidoreductase activity, acting on the CH-NH group of donors	1/480	13/12777	0.392270861	0.919572771	102577731	CKX4	1
MF	GO:0016747	transferase activity, transferring acyl groups other than amino-acyl groups	7/480	160/12777	0.395416292	0.919572771	102586256/102590104/102602068/102596949/102590312/102577559/102595199	LOC102586256/LOC102590104/LOC102602068/LOC102596949/LOC102590312/LOC102577559/LOC102595199	7
MF	GO:0009055	electron carrier activity	5/480	111/12777	0.405065571	0.931185222	102587061/102599541/102600409/107060503/102602270	LOC102587061/LOC102599541/LOC102600409/LOC107060503/LOC102602270	5
MF	GO:0016307	phosphatidylinositol phosphate kinase activity	1/480	14/12777	0.415124981	0.943465867	102580462	LOC102580462	1
MF	GO:0016160	amylase activity	1/480	15/12777	0.437121378	0.977115721	102577485	AMYA1	1
MF	GO:0008171	O-methyltransferase activity	2/480	40/12777	0.44654087	0.977115721	102588869/102592447	LOC102588869/LOC102592447	2
MF	GO:0016616	oxidoreductase activity, acting on the CH-OH group of donors, NAD or NADP as acceptor	4/480	91/12777	0.447757301	0.977115721	102595467/102593672/102601054/102590919	LOC102595467/LOC102593672/LOC102601054/LOC102590919	4
MF	GO:0000287	magnesium ion binding	4/480	92/12777	0.45611378	0.977115721	102595695/102580792/102602070/102596899	PVS4/LOC102580792/LOC102602070/LOC102596899	4
MF	GO:0015035	protein disulfide oxidoreductase activity	2/480	41/12777	0.459244389	0.977115721	107060503/102602270	LOC107060503/LOC102602270	2
MF	GO:0015036	disulfide oxidoreductase activity	2/480	41/12777	0.459244389	0.977115721	107060503/102602270	LOC107060503/LOC102602270	2
MF	GO:0009982	pseudouridine synthase activity	1/480	18/12777	0.498279528	0.999999222	102602144	LOC102602144	1
MF	GO:0048037	cofactor binding	13/480	338/12777	0.505832717	0.999999222	102577731/102595467/102604287/102577923/102594245/102600780/102579351/102599541/102584151/102589321/102591539/102579180/102590919	CKX4/LOC102595467/LOC102604287/LOC102577923/LOC102594245/LOC102600780/LOC102579351/LOC102599541/LOC102584151/LOC102589321/LOC102591539/LOC102579180/LOC102590919	13
MF	GO:0051287	NAD binding	2/480	45/12777	0.50829953	0.999999222	102595467/102590919	LOC102595467/LOC102590919	2
MF	GO:0008289	lipid binding	3/480	72/12777	0.511339024	0.999999222	102598404/102595563/102586975	LOC102598404/LOC102595563/LOC102586975	3
MF	GO:0005096	GTPase activator activity	1/480	19/12777	0.517154504	0.999999222	102605619	LOC102605619	1
MF	GO:0008138	protein tyrosine/serine/threonine phosphatase activity	1/480	19/12777	0.517154504	0.999999222	102588806	LOC102588806	1
MF	GO:0015079	potassium ion transmembrane transporter activity	1/480	19/12777	0.517154504	0.999999222	102604030	LOC102604030	1
MF	GO:0004871	signal transducer activity	2/480	47/12777	0.531715013	0.999999222	102604448/102578768	LOC102604448/LOC102578768	2
MF	GO:0008374	O-acyltransferase activity	1/480	20/12777	0.535320819	0.999999222	102595199	LOC102595199	1
MF	GO:0016836	hydro-lyase activity	1/480	20/12777	0.535320819	0.999999222	102599370	LOC102599370	1
MF	GO:0015238	drug transmembrane transporter activity	3/480	77/12777	0.556924294	0.999999222	102583444/102602252/102595362	LOC102583444/LOC102602252/LOC102595362	3
MF	GO:0090484	drug transporter activity	3/480	77/12777	0.556924294	0.999999222	102583444/102602252/102595362	LOC102583444/LOC102602252/LOC102595362	3
MF	GO:0016779	nucleotidyltransferase activity	4/480	105/12777	0.55997273	0.999999222	102577790/102591766/102593613/102583937	LOC102577790/AGPS1/LOC102593613/LOC102583937	4
MF	GO:0003993	acid phosphatase activity	1/480	23/12777	0.585828393	0.999999222	102592398	LOC102592398	1
MF	GO:0004721	phosphoprotein phosphatase activity	1/480	23/12777	0.585828393	0.999999222	102588806	LOC102588806	1
MF	GO:0004185	serine-type carboxypeptidase activity	2/480	53/12777	0.597281984	0.999999222	102605850/102594919	LOC102605850/LOC102594919	2
MF	GO:0016667	oxidoreductase activity, acting on a sulfur group of donors	2/480	53/12777	0.597281984	0.999999222	107060503/102602270	LOC107060503/LOC102602270	2
MF	GO:0016903	oxidoreductase activity, acting on the aldehyde or oxo group of donors	1/480	24/12777	0.601415846	0.999999222	102582020	LOC102582020	1
MF	GO:0030170	pyridoxal phosphate binding	3/480	83/12777	0.608122438	0.999999222	102589321/102591539/102579180	LOC102589321/LOC102591539/LOC102579180	3
MF	GO:0070279	vitamin B6 binding	3/480	83/12777	0.608122438	0.999999222	102589321/102591539/102579180	LOC102589321/LOC102591539/LOC102579180	3
MF	GO:0030246	carbohydrate binding	5/480	141/12777	0.615247638	0.999999222	102598985/102587485/102590878/102605883/102589086	LOC102598985/LOC102587485/LOC102590878/LOC102605883/LOC102589086	5
MF	GO:0008047	enzyme activator activity	1/480	25/12777	0.616417837	0.999999222	102605619	LOC102605619	1
MF	GO:0004180	carboxypeptidase activity	2/480	55/12777	0.617552086	0.999999222	102605850/102594919	LOC102605850/LOC102594919	2
MF	GO:0003777	microtubule motor activity	2/480	57/12777	0.637029613	0.999999222	102585643/102600125	LOC102585643/LOC102600125	2
MF	GO:0016407	acetyltransferase activity	2/480	57/12777	0.637029613	0.999999222	102602068/102595199	LOC102602068/LOC102595199	2
MF	GO:0030695	GTPase regulator activity	1/480	27/12777	0.644752397	0.999999222	102605619	LOC102605619	1
MF	GO:0052689	carboxylic ester hydrolase activity	2/480	58/12777	0.646473038	0.999999222	102584485/102603740	LOC102584485/LOC102603740	2
MF	GO:0070008	serine-type exopeptidase activity	2/480	58/12777	0.646473038	0.999999222	102605850/102594919	LOC102605850/LOC102594919	2
MF	GO:0046982	protein heterodimerization activity	3/480	90/12777	0.662674367	0.999999222	102591700/102584902/102588708	LOC102591700/LOC102584902/LOC102588708	3
MF	GO:0005216	ion channel activity	2/480	60/12777	0.66477486	0.999999222	102604448/102578768	LOC102604448/LOC102578768	2
MF	GO:0015267	channel activity	2/480	60/12777	0.66477486	0.999999222	102604448/102578768	LOC102604448/LOC102578768	2
MF	GO:0022803	passive transmembrane transporter activity	2/480	60/12777	0.66477486	0.999999222	102604448/102578768	LOC102604448/LOC102578768	2
MF	GO:0022838	substrate-specific channel activity	2/480	60/12777	0.66477486	0.999999222	102604448/102578768	LOC102604448/LOC102578768	2
MF	GO:0016741	transferase activity, transferring one-carbon groups	7/480	207/12777	0.664822434	0.999999222	102598482/102591304/102588869/102590393/102599529/102592447/102583540	LOC102598482/LOC102591304/LOC102588869/LOC102590393/LOC102599529/LOC102592447/LOC102583540	7
MF	GO:0016791	phosphatase activity	2/480	61/12777	0.673636084	0.999999222	102588806/102592398	LOC102588806/LOC102592398	2
MF	GO:0008194	UDP-glycosyltransferase activity	3/480	93/12777	0.684303535	0.999999222	102577812/102577594/102581411	LOC102577812/SS16/LOC102581411	3
MF	GO:0019842	vitamin binding	3/480	95/12777	0.698139229	0.999999222	102589321/102591539/102579180	LOC102589321/LOC102591539/LOC102579180	3
MF	GO:0051536	iron-sulfur cluster binding	2/480	64/12777	0.699081357	0.999999222	102599541/102600409	LOC102599541/LOC102600409	2
MF	GO:0051540	metal cluster binding	2/480	64/12777	0.699081357	0.999999222	102599541/102600409	LOC102599541/LOC102600409	2
MF	GO:0046983	protein dimerization activity	12/480	360/12777	0.7056525	0.999999222	102591700/102588869/102606137/102583621/102601372/102592447/107058273/102584902/102588708/102597494/102589418/102590233	LOC102591700/LOC102588869/LOC102606137/LOC102583621/LOC102601372/LOC102592447/LOC107058273/LOC102584902/LOC102588708/LOC102597494/LOC102589418/LOC102590233	12
MF	GO:0016829	lyase activity	5/480	159/12777	0.718105	0.999999222	102595695/102580792/102602070/102599370/102579180	PVS4/LOC102580792/LOC102602070/LOC102599370/LOC102579180	5
MF	GO:0016627	oxidoreductase activity, acting on the CH-CH group of donors	1/480	34/12777	0.72845375	0.999999222	102579351	LOC102579351	1
MF	GO:0008017	microtubule binding	2/480	68/12777	0.730427714	0.999999222	102585643/102600125	LOC102585643/LOC102600125	2
MF	GO:0008238	exopeptidase activity	2/480	68/12777	0.730427714	0.999999222	102605850/102594919	LOC102605850/LOC102594919	2
MF	GO:0003774	motor activity	2/480	70/12777	0.745035983	0.999999222	102585643/102600125	LOC102585643/LOC102600125	2
MF	GO:0000989	transcription factor activity, transcription factor binding	1/480	36/12777	0.748526303	0.999999222	102602068	LOC102602068	1
MF	GO:0003712	transcription cofactor activity	1/480	36/12777	0.748526303	0.999999222	102602068	LOC102602068	1
MF	GO:0015297	antiporter activity	3/480	104/12777	0.754723894	0.999999222	102583444/102602252/102595362	LOC102583444/LOC102602252/LOC102595362	3
MF	GO:0008168	methyltransferase activity	6/480	198/12777	0.759072162	0.999999222	102598482/102588869/102590393/102599529/102592447/102583540	LOC102598482/LOC102588869/LOC102590393/LOC102599529/LOC102592447/LOC102583540	6
MF	GO:0015631	tubulin binding	2/480	75/12777	0.778613659	0.999999222	102585643/102600125	LOC102585643/LOC102600125	2
MF	GO:0016831	carboxy-lyase activity	1/480	40/12777	0.784337783	0.999999222	102579180	LOC102579180	1
MF	GO:0015291	secondary active transmembrane transporter activity	3/480	110/12777	0.787484288	0.999999222	102583444/102602252/102595362	LOC102583444/LOC102602252/LOC102595362	3
MF	GO:0000988	transcription factor activity, protein binding	1/480	42/12777	0.800286784	0.999999222	102602068	LOC102602068	1
MF	GO:0003899	DNA-directed 5'-3' RNA polymerase activity	1/480	43/12777	0.807814255	0.999999222	102583937	LOC102583937	1
MF	GO:0008234	cysteine-type peptidase activity	2/480	81/12777	0.813745782	0.999999222	102585555/102601025	LOC102585555/LOC102601025	2
MF	GO:0016887	ATPase activity	4/480	151/12777	0.82408048	0.999999222	102594457/102603755/102588178/102584368	LOC102594457/LOC102603755/PDR3/LOC102584368	4
MF	GO:0051082	unfolded protein binding	1/480	46/12777	0.828739876	0.999999222	102603244	LOC102603244	1
MF	GO:0034062	5'-3' RNA polymerase activity	1/480	50/12777	0.853146494	0.999999222	102583937	LOC102583937	1
MF	GO:0097747	RNA polymerase activity	1/480	50/12777	0.853146494	0.999999222	102583937	LOC102583937	1
MF	GO:0001871	pattern binding	1/480	51/12777	0.858685088	0.999999222	102587485	LOC102587485	1
MF	GO:0030247	polysaccharide binding	1/480	51/12777	0.858685088	0.999999222	102587485	LOC102587485	1
MF	GO:0042626	ATPase activity, coupled to transmembrane movement of substances	1/480	51/12777	0.858685088	0.999999222	102594457	LOC102594457	1
MF	GO:0043492	ATPase activity, coupled to movement of substances	1/480	51/12777	0.858685088	0.999999222	102594457	LOC102594457	1
MF	GO:0008080	N-acetyltransferase activity	1/480	53/12777	0.869144697	0.999999222	102602068	LOC102602068	1
MF	GO:0016830	carbon-carbon lyase activity	1/480	54/12777	0.87408108	0.999999222	102579180	LOC102579180	1
MF	GO:0042578	phosphoric ester hydrolase activity	2/480	95/12777	0.877056323	0.999999222	102588806/102592398	LOC102588806/LOC102592398	2
MF	GO:0016410	N-acyltransferase activity	1/480	55/12777	0.878831617	0.999999222	102602068	LOC102602068	1
MF	GO:0016820	hydrolase activity, acting on acid anhydrides, catalyzing transmembrane movement of substances	1/480	55/12777	0.878831617	0.999999222	102594457	LOC102594457	1
MF	GO:0016788	hydrolase activity, acting on ester bonds	9/480	331/12777	0.879424551	0.999999222	102577709/102588806/102592398/102603473/102584485/102598686/102590276/102603740/102578790	LOC102577709/LOC102588806/LOC102592398/LOC102603473/LOC102584485/LOC102598686/LOC102590276/LOC102603740/LOC102578790	9
MF	GO:0016874	ligase activity	2/480	97/12777	0.884281878	0.999999222	102589647/102603663	LOC102589647/LOC102603663	2
MF	GO:0022804	active transmembrane transporter activity	4/480	172/12777	0.891699675	0.999999222	102594457/102583444/102602252/102595362	LOC102594457/LOC102583444/LOC102602252/LOC102595362	4
MF	GO:0015399	primary active transmembrane transporter activity	1/480	58/12777	0.892036676	0.999999222	102594457	LOC102594457	1
MF	GO:0015405	P-P-bond-hydrolysis-driven transmembrane transporter activity	1/480	58/12777	0.892036676	0.999999222	102594457	LOC102594457	1
MF	GO:0008092	cytoskeletal protein binding	2/480	103/12777	0.903666694	0.999999222	102585643/102600125	LOC102585643/LOC102600125	2
MF	GO:0046873	metal ion transmembrane transporter activity	1/480	61/12777	0.903805303	0.999999222	102604030	LOC102604030	1
MF	GO:0042623	ATPase activity, coupled	1/480	67/12777	0.92364021	0.999999222	102594457	LOC102594457	1
MF	GO:0004842	ubiquitin-protein transferase activity	1/480	75/12777	0.943885589	0.999999222	102590618	LOC102590618	1
MF	GO:0019787	ubiquitin-like protein transferase activity	1/480	75/12777	0.943885589	0.999999222	102590618	LOC102590618	1
MF	GO:0008236	serine-type peptidase activity	3/480	163/12777	0.947546481	0.999999222	102605850/102594919/102586762	LOC102605850/LOC102594919/LOC102586762	3
MF	GO:0017171	serine hydrolase activity	3/480	163/12777	0.947546481	0.999999222	102605850/102594919/102586762	LOC102605850/LOC102594919/LOC102586762	3
MF	GO:0015077	monovalent inorganic cation transmembrane transporter activity	1/480	79/12777	0.951899783	0.999999222	102604030	LOC102604030	1
MF	GO:0043531	ADP binding	11/480	463/12777	0.964431817	0.999999222	102590501/102587341/107060166/102587920/102585272/102589699/102597503/102596811/107062995/102595605/102595978	LOC102590501/LOC102587341/LOC107060166/LOC102587920/LOC102585272/LOC102589699/LOC102597503/LOC102596811/LOC107062995/LOC102595605/LOC102595978	11
MF	GO:0008324	cation transmembrane transporter activity	2/480	142/12777	0.97212546	0.999999222	102604030/102582321	LOC102604030/LOC102582321	2
MF	GO:0015075	ion transmembrane transporter activity	4/480	244/12777	0.983410747	0.999999222	102604448/102578768/102604030/102582321	LOC102604448/LOC102578768/LOC102604030/LOC102582321	4
MF	GO:0003924	GTPase activity	2/480	160/12777	0.984612659	0.999999222	102586422/102581593	LOC102586422/LOC102581593	2
MF	GO:0022891	substrate-specific transmembrane transporter activity	4/480	249/12777	0.985575554	0.999999222	102604448/102578768/102604030/102582321	LOC102604448/LOC102578768/LOC102604030/LOC102582321	4
MF	GO:0022857	transmembrane transporter activity	9/480	450/12777	0.989031374	0.999999222	102594457/102596883/102604448/102578768/102583444/102604030/102602252/102595362/102582321	LOC102594457/LOC102596883/LOC102604448/LOC102578768/LOC102583444/LOC102604030/LOC102602252/LOC102595362/LOC102582321	9
MF	GO:0022890	inorganic cation transmembrane transporter activity	1/480	121/12777	0.990491564	0.999999222	102604030	LOC102604030	1
MF	GO:0017111	nucleoside-triphosphatase activity	8/480	424/12777	0.991431379	0.999999222	102594457/102586422/102585643/102603755/102581593/102588178/102600125/102584368	LOC102594457/LOC102586422/LOC102585643/LOC102603755/LOC102581593/PDR3/LOC102600125/LOC102584368	8
MF	GO:0022892	substrate-specific transporter activity	4/480	268/12777	0.991597609	0.999999222	102604448/102578768/102604030/102582321	LOC102604448/LOC102578768/LOC102604030/LOC102582321	4
MF	GO:0070011	peptidase activity, acting on L-amino acid peptides	5/480	324/12777	0.994413886	0.999999222	102585555/102605850/102601025/102594919/102586762	LOC102585555/LOC102605850/LOC102601025/LOC102594919/LOC102586762	5
MF	GO:0016462	pyrophosphatase activity	8/480	444/12777	0.994712414	0.999999222	102594457/102586422/102585643/102603755/102581593/102588178/102600125/102584368	LOC102594457/LOC102586422/LOC102585643/LOC102603755/LOC102581593/PDR3/LOC102600125/LOC102584368	8
MF	GO:0016818	hydrolase activity, acting on acid anhydrides, in phosphorus-containing anhydrides	8/480	451/12777	0.995548463	0.999999222	102594457/102586422/102585643/102603755/102581593/102588178/102600125/102584368	LOC102594457/LOC102586422/LOC102585643/LOC102603755/LOC102581593/PDR3/LOC102600125/LOC102584368	8
MF	GO:0008233	peptidase activity	5/480	336/12777	0.996003479	0.999999222	102585555/102605850/102601025/102594919/102586762	LOC102585555/LOC102605850/LOC102601025/LOC102594919/LOC102586762	5
MF	GO:0016817	hydrolase activity, acting on acid anhydrides	8/480	457/12777	0.996163837	0.999999222	102594457/102586422/102585643/102603755/102581593/102588178/102600125/102584368	LOC102594457/LOC102586422/LOC102585643/LOC102603755/LOC102581593/PDR3/LOC102600125/LOC102584368	8
MF	GO:0001883	purine nucleoside binding	2/480	206/12777	0.996773976	0.999999222	102588718/102581593	LOC102588718/LOC102581593	2
MF	GO:0005525	GTP binding	2/480	206/12777	0.996773976	0.999999222	102588718/102581593	LOC102588718/LOC102581593	2
MF	GO:0032549	ribonucleoside binding	2/480	206/12777	0.996773976	0.999999222	102588718/102581593	LOC102588718/LOC102581593	2
MF	GO:0032550	purine ribonucleoside binding	2/480	206/12777	0.996773976	0.999999222	102588718/102581593	LOC102588718/LOC102581593	2
MF	GO:0032561	guanyl ribonucleotide binding	2/480	206/12777	0.996773976	0.999999222	102588718/102581593	LOC102588718/LOC102581593	2
MF	GO:0001882	nucleoside binding	2/480	207/12777	0.996883504	0.999999222	102588718/102581593	LOC102588718/LOC102581593	2
MF	GO:0003735	structural constituent of ribosome	3/480	261/12777	0.997317474	0.999999222	107061375/102584866/102587160	LOC107061375/LOC102584866/LOC102587160	3
MF	GO:0019001	guanyl nucleotide binding	2/480	212/12777	0.997378672	0.999999222	102588718/102581593	LOC102588718/LOC102581593	2
MF	GO:0005198	structural molecule activity	3/480	280/12777	0.998546573	0.999999222	107061375/102584866/102587160	LOC107061375/LOC102584866/LOC102587160	3
MF	GO:0003723	RNA binding	3/480	298/12777	0.999193247	0.999999222	102585232/102602144/102589855	LOC102585232/LOC102602144/LOC102589855	3
MF	GO:0008270	zinc ion binding	2/480	436/12777	0.999999222	0.999999222	102602068/102584797	LOC102602068/LOC102584797	2
